# Supplementary material for: Natural Products and Derivatives as Potential Zika virus Inhibitors: A Comprehensive Review
Source: Viruses. 2023 May 20;15(5):1211. doi: 10.3390/v15051211 (PMC10222392; doi:10.3390/v15051211)
Supplement: Supplementary file 1 [file viruses-15-01211-s001.zip]

Archive with 1 entries (1 files):
- viruses-2299165-supplementary.pdf
